# Supplementary material for: Effects of Trace Elements on the Fatty Acid Composition in Danubian Fish Species
Source: Animals (Basel). 2024 Mar 19;14(6):954. doi: 10.3390/ani14060954 (PMC10967273; doi:10.3390/ani14060954)
Supplement: Supplementary file 1 [file animals-14-00954-s001.zip]

Archive with 1 entries (1 files):
- animals-2920323-supplementary.pdf
